# Supplementary material for: Dynamic changes in ventricular depolarization during exercise in patients with Brugada syndrome
Source: PLoS One. 2020 Mar 3;15(3):e0229078. doi: 10.1371/journal.pone.0229078 (PMC7053736; doi:10.1371/journal.pone.0229078)
Supplement: S2 Table — (XLSX) [file pone.0229078.s002.xlsx]

## Sheet: Hoja1
Symptomatic	HRmax	HRR	QRSd_BEG	QRSd_MAX	QRSd_END	UR_BEG_V1	UR_MAX_V1	UR_END_V1	UR_BEG_V2	UR_MAX_V2	UR_END_V2	UR_BEG_V3	UR_MAX_V3	UR_END_V3	DR_BEG_V1	DR_MAX_V1	DR_END_V1	DR_BEG_V2	DR_MAX_V2	DR_END_V2	DR_BEG_V3	DR_MAX_V3	DR_END_V3	US_BEG_V1	US_MAX_V1	US_END_V1	US_BEG_V2	US_MAX_V2	US_END_V2	US_BEG_V3	US_MAX_V3	US_END_V3	AS_BEG_V1	AS_MAX_V1	AS_END_V1	AS_BEG_V2	AS_MAX_V2	AS_END_V2	AS_BEG_V3	AS_MAX_V3	AS_END_V3	AR_BEG_V1	AR_MAX_V1	AR_END_V1	AR_BEG_V2	AR_MAX_V2	UR_END_V2	AR_BEG_V3	AR_MAX_V3
1	141.176	9.12373	118.507	116.61	118.6	9.08415	10.1221	10.4113	13.3667	12.2293	14.7986	19.7222	25.8295	21.1348	-34.9057	-35.9429	-41.7418	-23.4902	-24.0346	-30.1043	-37.6628	-46.7624	-34.6156	37.303	36.2308	42.7097	20.0385	16.8867	20.2057	31.3376	24.4267	29.7778	-615.29	-576.018	-723.633	-254.304	-242.143	-357.095	-44.7432	-161.276	-33.7567	111.763	130.456	119.859	173.702	146.167	188.181	487.238	561.697
0	146.341	23.8636	106.39	102.965	102.776	8.56101	8.99613	10.5131	12.7318	11.4212	10.6776	25.6681	22.4994	25.5682	-52.5966	-50.3522	-58.1901	-31.6499	-30.1101	-43.7112	-56.907	-50.8918	-71.1845	43.9196	43.8088	47.3113	35.3058	33.309	38.2974	48.1889	47.3501	63.0943	-896.125	-812.813	-1005.22	-640.047	-538.69	-701.755	-966.519	-929.161	-1305.02	82.1326	94.6503	93.4733	165.31	131.609	133.968	325.159	253.423
0	172.911	38.5117	102.342	97.7458	109.932	12.2204	14.4546	8.67802	19.7449	19.6893	15.5441	21.5955	32.1067	32.7485	-56.6505	-59.538	-61.561	-46.2667	-27.8079	-52.5404	-81.4512	-92.8917	-103.978	39.6733	53.1194	41.6343	36.4017	20.4664	37.7455	35.3043	39.6501	42.4073	-675.635	-631.138	-741.027	-585.116	-407.757	-710.377	-856.112	-968.27	-1055.38	126.408	171.02	132.345	261.991	182.717	235.214	406.5	359.514
0	183.768	18.7985	89.1879	103.778	99.9232	4.36733	10.3119	8.28551	13.7376	13.8298	18.0767	29.348	20.4844	27.5676	-77.9996	-66.4287	-87.1123	-102.681	-86.2822	-117.007	-102.947	-120.151	-124.033	105.98	92.6291	116.365	123.664	112.055	137.563	68.8802	96.1893	95.5047	-1319.2	-962.356	-1413.76	-1672.68	-1280.44	-1854.96	-1336.69	-1952.09	-1864.06	48.2814	86.696	86.5556	131.334	131.814	190.294	307.867	117.493
0	190.476	20.3977	117.811	142.258	122.04	10.6345	16.4813	12.0206	7.76599	12.8989	8.26915	12.1109	20.5833	9.70979	-38.6786	-45.6978	-45.5153	-51.7156	-55.1459	-61.7813	-66.0076	-50.3527	-79.0986	30.7413	38.6484	37.4808	40.5189	49.5597	53.0597	42.8181	61.0451	64.3357	-546.322	-333.86	-488.684	-711.547	-660.676	-846.223	-991.209	-732.352	-1349.32	148.005	355.398	244.072	153.227	162.92	184.675	249.705	230.332
0	135.44	4.0675	100.777	91.5205	107.237	13.9423	7.45855	14.4697	37.1883	32.6079	40.0033	71.0362	89.504	74.2888	-59.4773	-38.1164	-64.8119	-108.941	-92.6282	-117.419	-132.083	-147.784	-138.189	38.4399	35.6786	42.2404	56.1603	45.8331	59.0993	46.2526	37.4153	49.2689	-559.437	-525.173	-648.033	-923.103	-790.426	-1055.17	-825.063	-770.008	-936.335	222.907	85.6473	235.834	479.354	412.24	481.136	926.194	1216.02
0	169.014	16.0074	127.513	132.214	125.809	7.8554	11.1111	8.79528	17.6518	16.9432	14.6183	19.2592	20.3504	17.6993	-9.93536	-10.7162	-10.8711	-57.7511	-46.8306	-58.3997	-53.33	-71.6283	-58.9175	16.8698	17.9035	20.161	16.2636	15.6692	19.412	16.0014	23.3804	21.3333	-757.724	-147.243	-42.0997	-380.246	-429.075	-489.105	-425.038	-943.278	-665.419	159.595	177.1	142.061	444.097	275.494	323.767	425.228	218.531
0	184.049	10.8723	83.1612	107.823	95.9336	28.0759	18.0754	19.4737	54.6008	43.4068	52.5675	84.8577	80.0135	85.0608	-50.9369	-37.9034	-39.7449	-100.911	-98.0759	-94.8812	-118.008	-129.027	-118.919	36.5768	27.6636	26.5501	38.4921	40.8228	35.3517	24.1488	23.6491	17.1787	-526.62	-403.063	-421.986	-358.826	-587.067	-405.749	-218.309	-575.209	-339.938	296.414	259.829	265.791	952.303	746.732	882.736	1322.61	1192.85
0	171.429	23.296	102.014	113.039	114.746	7.35173	11.5652	9.1272	10.4177	12.4405	10.7087	21.5937	20.1346	16.3042	-65.8625	-62.9923	-68.156	-84.5116	-73.527	-96.4582	-83.2086	-84.9312	-75.3259	73.9834	78.9401	80.4155	57.1105	59.6085	73.5137	31.5504	41.932	39.0402	-893.722	-727.793	-909.087	-1069.45	-852.349	-1287.06	-778.08	-1070.4	-985.701	96.1589	142.79	111.861	223.143	167.798	191.78	462.203	238.923
0	180.723	28.3222	132.592	177.789	119.8	4.96197	7.2254	4.23262	6.37196	12.1058	1.75877	12.7276	23.1738	14.2607	-24.2105	-18.3232	-14.5783	-12.9271	-17.5559	-12.1338	-78.9994	-84.6932	-81.5623	39.6907	43.4369	32.8741	29.6968	23.7106	39.5101	45.1048	52.4349	59.793	-385.744	-260.636	-253.591	-922.198	-931.624	-1084.74	-1175.6	-1406.6	-1492.02	47.2433	153.857	222.77	51.4887	158.206	29.3496	312.918	76.6962
0	168.067	8.82317	107.813	114.789	116.329	3.85909	5.53676	9.02861	3.28725	8.09259	8.22178	31.6646	40.0053	58.504	-33.1766	-30.1503	-40.8948	-23.9088	-19.536	-26.6034	-109.161	-96.1875	-138.016	43.7259	40.9958	49.7857	50.4042	34.7688	55.1971	50.0227	44.3379	60.6793	-516.773	-317.797	-498.175	-371.733	-192.746	-322.13	-856.816	-784.4	-1108.11	30.9273	80.1566	107.81	29.5559	56.914	78.6684	447.891	357.433
1	150	11.2007	105.2	95.5676	101.575	7.07357	7.76582	8.11933	19.5589	11.0373	15.4547	35.3268	31.1566	39.8934	-56.4725	-51.2258	-53.6062	-88.0601	-65.1842	-78.5842	-99.5511	-93.097	-112.54	54.6117	52.8092	54.8431	42.7543	32.4072	43.9941	48.7107	43.641	60.0923	-731.238	-654.649	-669.549	-927.855	-773.663	-871.987	-1018.31	-1022.85	-1262.37	111.175	86.4992	113.2	319.983	134.137	252.768	509.458	394.555
0	163.934	10.9397	110.726	108.51	109.926	11.956	12.3542	13.8943	36.9176	30.222	43.6436	46.6243	55.3822	56.0682	-45.3597	-35.4047	-45.567	-114.16	-97.4799	-119.604	-133.496	-152.954	-149.576	36.9281	28.8679	37.4975	75.2795	55.5316	75.4685	59.6841	64.544	65.4146	-706.754	-513.045	-703.794	-1463.49	-1234.83	-1503.14	-1536.39	-1802.61	-1657.43	167.206	160.099	195.509	649.296	453.834	746.258	772.001	786.237
0	145.103	15.7524	110.485	108.614	109.675	4.29099	9.42523	6.04412	6.42854	12.9199	8.06097	20.4566	22.2604	28.6539	-35.1517	-42.8246	-35.5607	-27.2081	-34.9079	-26.4621	-46.8972	-58.8687	-64.7292	41.0814	45.7605	48.3419	41.9393	42.8138	48.6002	31.8456	38.168	37.1906	-702.439	-711.509	-704.847	-482.439	-554.304	-528.865	-501.815	-829.247	-743.321	46.8869	80.9488	51.6005	58.1346	121.471	60.161	381.418	297.821
0	129.87	18.0453	96.2639	95.1172	90.5958	0.584402	9.54822	4.76409	0.315789	10.6953	21.3523	11.2878	19.4259	11.9962	-33.4156	-39.7049	-41.6239	-33.1057	-43.172	-57.1295	-48.2898	-68.1196	-59.5675	41.469	49.2725	47.7429	50.8176	52.1721	64.5235	42.3629	53.0039	58.3117	-864.635	-910.479	-944.06	-958.979	-1043.98	-1256.63	-651.033	-955.25	-993.46	18.4133	112.987	20.978	18.1343	66.9209	21.5788	171.134	265.867
0	146.699	21.7224	122.885	127.927	120.8	9.20916	10.4795	10.2062	11.1851	10.6785	12.5004	29.7169	20.0901	28.7478	-46.966	-48.4868	-59.4772	-39.8229	-44.7377	-61.7451	-87.7557	-95.1436	-106.116	31.6719	40.1161	43.4783	36.4355	45.5831	59.5499	49.51	60.9546	68.9135	-761.9	-751.777	-975.278	-702.759	-768.258	-1130.88	-1072.21	-1459.28	-1515.7	149.883	152.925	177.51	170.088	150.042	189.672	564.967	280.051
0	141.509	28.0551	116.907	113.183	120.155	17.3841	16.1176	18.3591	46.4499	47.04	50.5292	50.6005	56.816	56.5921	-49.6636	-44.7986	-54.5115	-96.9704	-104.899	-124.219	-101.615	-133.212	-146.039	28.6479	33.52	33.806	58.3935	70.0318	78.8114	59.6733	90.8075	86.2658	-825.797	-810.045	-898.214	-1482.02	-1745.34	-1983.7	-1633.83	-2418	-2363.09	232.294	196.917	244.368	728.608	620.652	788.16	856.263	788.697
0	140.187	16.8308	172.666	109.719	111.672	18.2747	3.35072	1.36295	15.9966	10.2098	10.4257	34.1395	30.3918	28.9494	-15.7211	-8.79798	-5.61237	-25.4578	-18.3276	-28.5198	-42.7614	-47.6285	-47.0547	36.22	34.9503	38.4205	33.5913	25.1115	32.1432	40.9651	40.8206	46.7387	-230.414	-171.301	-136.875	-241.949	-171.968	-282.271	-521.747	-735.984	-723.743	147.774	230.583	167.729	69.7851	64.545	38.9266	292.99	253.471
0	150.754	6.07883	125.07	114.042	116.91	6.23293	8.27032	6.9849	34.1908	38.9051	37.3262	27.4468	51.2833	31.6474	-49.6438	-37.5577	-57.499	-105.166	-97.6026	-112.583	-100.206	-138.9	-115.825	19.5632	18.496	24.3321	37.4148	30.8088	44.3886	32.3011	36.1784	39.9062	-737.805	-549.11	-810.518	-1141.65	-1006.12	-1188.33	-1145.49	-1365.66	-1311.94	118.527	122.705	142.085	447.384	474.446	488.132	486.316	778.575
0	173.913	12.653	130.344	118.42	125.044	9.27983	14.5452	11.7848	15.3733	19.6019	20.9356	29.3092	27.6122	42.0531	-55.8921	-50.7687	-64.512	-96.8074	-83.7298	-114.314	-156.607	-140.913	-176.49	53.7578	47.377	64.0429	56.7054	55.0152	75.6372	78.7666	76.6491	95.4559	-841.321	-565.095	-936.087	-1346.33	-1003.85	-1578.91	-2270.39	-1948.05	-2526.8	128.567	213.762	184.464	251.703	289.395	347.915	487.359	334.332
0	141.176	28.3534	143.871	204.998	141.738	3.66283	6.47647	4.24806	11.3334	10.0827	11.0187	12.3108	14.3885	16.9566	-41.103	-42.9002	-45.4744	-32.5259	-25.2402	-29.4578	-38.5869	-34.8207	-40.5526	35.7166	38.7147	42.0564	33.8936	32.5899	32.4717	22.355	24.5474	27.9442	-636.872	-601.918	-762.761	-666.578	-448.031	-602.913	-572.951	-501.488	-698.678	147.774	230.583	167.729	184.351	113.763	178.699	239.29	227.172
1	159.574	11.0927	135.93	146.023	137.727	6.41618	10.0146	5.9122	23.9438	22.7591	22.6333	27.9533	26.4985	29.6973	-7.70712	-9.72593	-9.19949	-34.7533	-33.3571	-36.368	-74.0598	-80.1986	-85.8971	8.88714	12.0374	8.66333	20.1906	15.7511	17.3955	35.8588	35.5104	39.1315	-86.3366	-213.25	-93.4628	-463.296	-348.306	-486.318	-1128.67	-1265.11	-1394.39	44.5444	150.232	38.2412	349.525	362.124	323.73	443.59	379.469
0	176.991	26.5986	99.3907	115.792	126.19	14.6502	10.9398	13.0668	28.8593	18.1888	22.1634	49.3285	50.631	46.394	-86.2319	-70.3015	-83.7804	-120.174	-93.9047	-108.353	-67.1408	-113.961	-82.2812	92.8653	83.0604	91.4396	78.2008	73.347	75.8498	29.7391	42.7827	37.0897	-1225.6	-819.582	-1136	-1412.6	-1024.33	-1294.53	-572.888	-1378.13	-923.532	191.63	190.175	201.363	436.279	305.697	360.469	852.069	608.481
0	176.991	22.8462	109.731	132.443	118.75	10.3164	13.3315	11.2555	22.195	26.4092	19.622	75.9078	75.9627	72.5194	-25.1787	-19.8182	-25.3667	-38.7386	-18.1325	-27.8881	-188.949	-189.946	-201.722	28.468	24.1435	25.0395	56.7865	33.7497	50.8978	69.392	80.8948	86.999	-238.339	-177.507	-207.152	-212.455	-254.181	-174.843	-1208.27	-1465.11	-1379.16	133.815	164.806	154.472	367.892	252.521	310.221	1464.79	1181.55
0	176.471	15.5167	99.1958	176.535	113.287	11.7841	26.2383	12.1147	8.77437	17.6006	10.733	22.9232	40.0335	21.1283	-39.4647	-38.9709	-45.8338	-33.7344	-37.2523	-45.8034	-70.6622	-83.9573	-82.3666	34.9966	36.2306	43.1212	34.2676	41.0483	44.2719	25.7674	36.7286	31.2617	-603.515	-592.331	-651.929	-680.65	-831.976	-965.857	-410.089	-732.539	-635.401	138.053	252.776	164.524	120.213	172.152	173.163	510.342	425.594
0	184.9	35.1193	120.332	109.843	117.982	10.6642	12.284	11.4909	26.1995	19.4425	21.6192	38.8113	49.1741	49.604	-67.4756	-67.8393	-84.2507	-130.178	-97.863	-126.335	-114.532	-131.609	-141.861	35.1414	37.7678	41.23	56.9309	43.2938	60.0252	52.9951	70.5066	80.6959	-1041.97	-893.911	-1232.06	-1648.49	-1165.99	-1660.27	-1190.94	-1612.58	-1668.98	140.42	146.194	168.82	426.188	263.082	362.612	599.787	623.868
0	170.455	25.3132	83.4249	82.8474	84.3471	19.4177	19.0277	19.815	23.2625	20.372	24.4506	58.7618	55.5313	66.5066	-90.4655	-90.0595	-92.1517	-66.3781	-69.932	-74.7693	-53.9025	-82.4835	-77.8364	73.9363	80.1474	80.858	49.9263	61.1981	59.4139	26.5344	35.0044	33.5123	-1110.93	-1080.82	-1117.84	-614.79	-765.74	-710.379	-183.389	-609.91	-308.369	243.542	237.049	275.548	340.116	254.544	379.314	933.914	677.363
1	139.86	11.8513	121.232	99.506	117.673	6.83073	10.9261	6.53581	78.9752	53.9931	64.589	106.308	97.8387	97.7685	-28.9652	-22.8555	-24.9395	-105.957	-103.374	-95.3905	-125.249	-160.941	-132.285	22.8789	20.0973	23.2539	21.0504	24.2198	24.6449	16.4319	22.7772	22.1843	-288.171	-243.705	-252.642	-358.644	-605.448	-452.555	-311.072	-744.621	-551.081	109.108	109.669	105.736	1379.09	936.459	1103.96	1811.91	1646.65
0	165.289	29.3676	120.462	117.615	120.49	5.12176	11.0291	8.37336	8.24731	11.5601	13.0535	13.06	16.2364	18.1816	-43.0263	-40.9057	-55.9709	-52.1615	-51.3391	-64.7572	-58.9401	-61.2272	-70.6498	54.8854	55.1831	80.6093	69.5645	68.9298	96.4773	61.36	67.2154	86.2672	-740.978	-553.618	-916.496	-860.308	-736.285	-1039.52	-905.544	-959.599	-1093.74	46.2927	127.723	95.5842	89.3134	177.515	162.77	179.565	216.089
0	150	24.9529	88.8639	98.3842	89.5238	12.6	14.4876	15.2384	19.0616	21.7371	21.8072	33.8739	38.7783	42.0003	-51.8356	-58.7252	-62.027	-58.5685	-69.0315	-71.4432	-50.9155	-61.6995	-61.4054	43.0559	48.8073	50.4171	38.7726	42.1278	47.1914	32.6335	43.772	40.7303	-624.431	-735.56	-745.401	-566.099	-746.103	-687.737	-611.684	-961.999	-833.116	144.604	156.688	177.034	254.716	232.929	290.354	481.023	422.33
0	144.231	22.4502	117.39	119.211	118.314	19.3971	23.9184	25.3015	9.99557	8.07263	12.4246	42.1605	35.0936	47.1579	-19.5532	-22.7105	-21.7125	-43.9644	-35.4639	-55.1576	-119.92	-139.727	-147.323	17.4878	18.7102	15.1771	39.388	29.6439	45.3895	65.2896	86.2055	84.0246	-212.373	-595.145	-421.913	-499.054	-395.971	-693.89	-1359.79	-1824.12	-1783.42	400.817	640.608	481.422	163.465	119.845	182.314	808.953	534.06
0	160.947	21.722	109.98	116.248	110.37	10.6345	16.4813	12.0206	21.0844	20.7801	21.3523	37.527	39.9091	40.0389	-50.1705	-50.883	-56.1898	-71.6092	-70.0536	-80.4439	-92.1697	-102.017	-104.891	42.1336	46.4492	48.3962	51.675	51.7477	60.6553	45.215	52.1028	54.9267	-757.724	-698.804	-829.171	-922.198	-931.624	-1084.74	-899.417	-1138.78	-1130.26	147.774	230.583	167.729	331.695	274.543	321.159	667.722	563.025
1	152.284	28.6438	114.275	113.107	116.106	19.9993	18.7512	23.6068	47.316	39.7735	47.4136	40.1362	49.2721	48.1402	-41.2189	-45.9472	-45.9361	-135.964	-138.279	-118.55	-69.6685	-108.728	-95.8284	28.2146	25.6662	26.8063	68.3843	54.1634	65.0148	38.5301	63.2895	46.6884	-417.614	-404.261	-319.945	-1263.25	-1414.2	-1098.9	-681.361	-1382.08	-960.999	235.596	229.517	390.92	760.442	612.426	818.264	629.137	736.642
0	154.44	13.4302	119.994	128.585	115.693	1.1971	16.1689	0.907809	12.4302	19.4784	8.68085	58.6741	54.651	70.3513	-25.3435	-30.8416	-25.9409	-32.7338	-29.8993	-22.7666	-82.8786	-95.2173	-96.4829	30.4976	29.2862	31.3471	48.1048	43.0634	50.3352	34.9577	45.105	44.7242	-506.375	-481.978	-490.093	-543.595	-535.66	-393.049	-807.855	-1265.52	-919.589	14.9573	167.184	11.8709	129.275	143.568	92.4072	993.432	732.866
0	178.571	25.1528	116.857	109.934	112.966	15.9839	20.2126	15.7442	23.8632	26.8726	20.929	31.209	70.7045	38.1607	-41.3602	-35.7	-40.4623	-37.6264	-54.4373	-30.7587	-74.0039	-121.911	-82.5316	18.4357	24.7933	23.5054	32.3601	34.5746	37.956	28.9161	34.2084	37.1114	-432.922	-234.912	-365.591	-489.823	-545.095	-526.182	-432.183	-670.788	-573.344	212.786	223.232	207.732	433.418	277.035	349.309	767.592	1064.01
0	160.858	26.7622	110.548	155.733	116.171	3.82319	8.0318	3.81376	5.34027	14.2697	7.49974	13.6341	11.7919	13.7273	-51.7174	-50.2715	-51.5413	-44.9859	-42.0607	-44.5555	-59.2329	-70.6227	-72.8245	37.6582	45.1303	41.3105	31.0941	33.9963	26.9513	62.1269	54.5038	66.2699	-829.558	-765.549	-816.029	-764.995	-712.051	-731.744	-1483.04	-1574.23	-1604.27	33.2246	87.2352	53.2369	56.3509	114.746	98.9934	178.903	97.812
0	160.214	21.5827	107.186	110.885	102.337	13.3266	13.6645	13.3759	18.963	17.1099	16.8698	31.217	40.3556	35.9533	-52.2701	-48.0596	-52.312	-60.7219	-61.5848	-66.4511	-109.983	-138.836	-135.17	41.8346	41.9703	48.2489	59.3425	57.7627	72.4481	75.6519	72.8857	90.8816	-772.86	-658.855	-760.578	-867.415	-846.7	-1014.22	-1358.74	-1631.95	-1686.29	176.031	186.891	192.893	271.915	235.305	249.184	642.107	636.32
1	161.725	21.4523	112.813	141.36	122.064	3.94142	9.4625	4.71253	5.47479	8.42878	6.25832	35.3223	31.9257	35.8013	-36.6898	-31.804	-42.6218	-48.424	-35.4486	-52.0613	-70.1858	-57.6264	-71.6863	54.5139	50.437	62.188	57.1851	56.2117	60.2008	16.0881	28.3284	18.3538	-671.393	-798.505	-749.733	-876.588	-1049.19	-916.721	-569.518	-640.793	-637.93	30.5244	123.032	34.0392	44.8111	109.79	60.3234	475.203	374.629
0	161.29	20.7111	113.476	112.025	113.356	21.5024	19.8238	22.3042	34.0507	27.7011	37.0665	55.536	61.3185	55.5842	-60.5107	-53.0055	-59.5507	-95.5267	-90.6418	-112.015	-122.465	-150.533	-136.044	28.696	27.9677	27.4	56.1028	68.5344	63.7707	26.6959	48.3397	37.6132	-794.394	-652.772	-759.434	-1215.91	-1342.32	-1454.09	-626.96	-1177.55	-883.511	316.662	274.458	326.107	640.778	430.167	677.283	1115.15	855.973
0	127.932	11.9556	124.003	112.31	127.032	15.5344	16.8625	18.6924	33.9025	40.8216	41.7255	54.9309	63.1447	60.4458	-37.027	-43.1018	-42.6622	-52.1638	-66.7857	-73.8755	-92.9176	-113.219	-107.152	30.3065	35.3996	40.1262	27.7177	30.2549	32.1515	26.3022	30.9135	28.1064	-352.574	-427.273	-384.216	-527.948	-712.579	-705.109	-602.891	-796.965	-747.082	250.78	263.81	308.354	587.311	626.113	747.249	974.338	1067.21
0	123.711	24.0599	109.781	99.3715	111.578	2.52229	5.4158	2.1964	1.59405	6.3078	1.81541	26.3408	21.7431	25.3771	-21.9444	-18.6079	-25.2706	-10.6485	-13.2737	-13.4201	-63.3233	-66.5822	-73.9504	22.1415	22.7599	22.3374	19.806	21.4763	17.1211	32.6501	34.7068	34.0849	-385.826	-300.992	-434.142	-227.047	-224.227	-247.723	-395.566	-567.044	-517.719	16.3162	53.5041	16.4529	14.2258	42.8182	14.246	538.971	408.774
0	160	33.9299	102.855	105.749	95.3174	12.5192	12.6914	15.7552	18.092	14.4494	20.3914	35.3857	37.4323	38.0014	-74.5817	-72.8406	-80.8387	-40.3541	-57.2655	-38.1596	-91.7366	-77.9657	-106.356	53.7805	52.8345	59.6265	35.6314	41.923	34.3623	35.2015	35.9679	36.0493	-1149.35	-1188.61	-1229.86	-449.089	-801.36	-475.126	-351.012	-793.038	-471.807	168.87	127.216	197.674	316.233	169.72	318.043	1097.92	740.915
0	163.488	15.8704	85.2108	98.5422	88.9983	13.2114	13.4701	15.306	9.20534	13.3741	11.4495	70.454	68.9648	80.6705	-39.1954	-40.8291	-51.1521	-23.1894	-29.8294	-31.9255	-77.7063	-82.748	-93.4888	37.6576	38.0108	48.3409	15.535	17.7161	21.268	9.81288	17.5289	15.3132	-532.979	-517.694	-679.041	-150.914	-253.737	-245.355	-99.2455	-382.262	-184.95	158.704	153.051	188.569	200.016	177.047	215.206	1088.78	924.071
0	160.947	21.722	109.98	116.248	110.37	10.6345	16.4813	12.0206	21.0844	20.7801	21.3523	37.527	39.9091	40.0389	-50.1705	-50.883	-56.1898	-71.6092	-70.0536	-80.4439	-92.1697	-102.017	-104.891	42.1336	46.4492	48.3962	51.675	51.7477	60.6553	45.215	52.1028	54.9267	-757.724	-698.804	-829.171	-922.198	-931.624	-1084.74	-899.417	-1138.78	-1130.26	147.774	230.583	167.729	331.695	274.543	321.159	667.722	563.025
0	173.41	29.8131	104.034	182.012	112.782	2.71714	12.9964	4.87072	7.33896	9.76291	8.82875	12.7261	9.33797	13.7348	-37.4911	-37.4366	-37.8543	-48.9805	-41.7315	-53.4204	-51.311	-53.0267	-70.9107	41.3397	44.0768	48.3368	41.6663	45.053	53.2591	52.3349	46.9917	56.7763	-465.839	-388.08	-440.283	-530.232	-456.909	-574.385	-703.809	-772.076	-904.81	40.7493	143.44	72.657	103.809	125.577	136.487	151.825	87.5593
0	157.068	19.2419	68.4659	104.888	109.361	7.35609	11.574	12.2745	41.8708	44.3128	39.755	75.3751	75.365	71.6853	-41.7591	-46.3828	-61.0281	-66.5096	-86.8625	-91.0741	-102.189	-125.112	-103.684	41.4949	62.2987	69.5007	16.55	35.8144	32.4445	15.3789	37.6793	30.4349	-514.297	-588.933	-726.41	-333.74	-602.238	-744.505	-314.564	-925.066	-651.535	94.2623	166.295	148.293	607.923	480.932	526.739	1441.24	1362.55
0	123.457	27.6605	99.9235	109.478	110.91	2.7002	8.66033	0.241463	0.955304	6.52133	0.648059	5.60257	7.70112	6.18611	-21.1514	-20.7663	-21.5833	-13.5759	-16.5786	-15.0018	-71.6317	-76.6824	-70.978	26.3792	27.3009	26.8369	13.42	15.5006	13.9387	62.3507	65.3568	59.1592	-558.156	-426.82	-570.377	-377.736	-314.522	-400.839	-1327.5	-1566.54	-1345.16	6.87774	64.974	3.20973	7.06713	59.6611	3.10572	38.3072	42.1002
0	177.515	29.0921	101.313	153.587	105.558	9.32509	29.9243	37.7721	27.5979	32.2975	39.6657	29.3249	29.3544	34.0834	-12.3126	-32.9887	-23.7221	-102.63	-99.881	-141.651	-79.1928	-70.104	-77.2865	7.26691	36.1301	23.0415	111.604	119.896	153.454	36.607	43.9099	36.0234	-276.186	-1515.28	-494.426	-1434.21	-1358.53	-1842.74	-752.575	-738.756	-676.714	263.924	1089.01	648.772	383.196	403.361	565.717	487.93	361.441
0	186.916	27.8295	101.305	127.28	92.1491	8.74116	91.1621	8.20106	14.3179	15.1027	17.5875	50.9847	35.3034	41.5446	-18.3621	-78.5746	-18.4246	-32.4033	-42.8811	-36.1408	-115.518	-137.068	-99.6162	10.3274	105.101	13.9726	46.1384	53.1083	39.1481	38.3166	72.4119	41.2937	-757.724	-698.804	-829.171	-300.128	-437.923	-330.099	-975.481	-1508.63	-995.725	118.098	3197.59	94.856	40.6506	179.74	63.7018	522.138	261.501
0	149.254	9.48542	97.8786	95.4446	99.041	0.996851	5.13089	1.49781	1.53016	2.03884	1.82731	3.18611	1.90077	1.67475	-30.7181	-28.6871	-36.9863	-19.0374	-20.8113	-32.7534	-42.7771	-32.8899	-51.2055	52.3235	49.5379	57.5724	35.3061	35.2128	47.5506	54.2732	47.5077	58.2232	-636.758	-521.315	-727.28	-394.861	-427.85	-578.563	-880.584	-846.99	-989.987	13.6318	25.5657	10.9017	11.4454	23.1139	16.6083	32.8862	13.3053
0	134.228	21.8805	86.2881	114.767	125.873	1.03832	4.78622	3.0478	15.5181	20.2554	19.3549	31.4849	37.1969	35.8259	-49.1996	-49.406	-54.0452	-67.0172	-70.2657	-73.701	-84.2524	-97.226	-89.8692	57.4152	63.4014	64.4752	45.4626	49.0521	45.3578	35.9652	45.3325	36.5529	-672.049	-611.425	-696.187	-701.37	-724.472	-755.855	-845.785	-1079.52	-937.585	21.301	64.6485	46.0692	212.979	240.098	258.643	431.179	459.957
0	150	33.4546	121.518	113.025	126.763	5.34216	5.45829	5.0917	5.22093	5.64295	5.77943	52.1724	44.9576	58.1722	-32.2349	-29.0709	-34.4457	-42.0904	-29.8251	-47.1495	-125.097	-122.298	-147.514	28.1163	28.8004	27.2582	48.6116	45.7915	47.8217	55.528	65.0547	61.7019	-530.666	-440.453	-550.909	-638.77	-538.822	-743.695	-1499.53	-1432.95	-1758.78	48.4596	61.7544	58.6295	58.4919	29.689	76.5427	820.071	652.885
0	156.658	16.9768	82.3799	89.0534	83.6317	1.29337	9.5249	11.7341	11.6029	16.3547	16.1275	11.6116	16.4386	14.9028	-55.3243	-54.5162	-67.7743	-70.4824	-75.7791	-88.9626	-21.0619	-30.6194	-25.9303	80.793	80.9539	94.7611	75.0629	81.9654	91.01	17.928	21.8685	21.6318	-749.552	-685.588	-893.898	-772.754	-767.002	-958.204	-266.756	-323.819	-343.076	28.8909	81.0544	94.1431	121.126	165.814	181.067	167.579	171.092
0	179.106	29.4857	120.586	136.55	118.276	18.1013	25.7209	20.6807	31.0324	42.395	30.01	35.4504	32.0647	39.1575	-52.0268	-55.5054	-54.1986	-95.8854	-76.5257	-102.665	-102.008	-104.053	-130.773	39.3898	49.5852	48.4496	75.9379	61.3486	83.5039	70.532	67.0666	90.7609	-663.607	-647.074	-752.949	-1112.87	-970.018	-1292.4	-1251.86	-1247.81	-1611.3	261.303	290.608	288.26	509.282	482.338	483.058	607.888	438.169
1	126.183	13.9536	113.637	80.8571	117.433	11.0009	10.4906	11.4691	38.8985	35.1666	24.6888	73.3593	86.9994	74.2941	-29.5313	-28.0374	-34.1841	-127.745	-77.4198	-113.615	-147.996	-194.598	-172.548	27.6248	27.2314	29.2381	60.7656	60.6605	66.1417	32.059	57.0077	47.4795	-354	-327.749	-462.611	-1070.25	-907.647	-1088.8	-858.807	-1339.04	-1244.35	143.033	127.039	143.571	708.339	413.564	497.614	1303.96	1394.34
1	154.242	27.9661	117.282	176.171	129.998	4.2968	18.8592	4.27878	12.7062	17.4916	10.5484	34.149	41.249	31.1486	-27.3569	-31.4773	-23.951	-19.0259	-30.8038	-19.1858	-91.0344	-104.795	-108.408	25.3684	38.7427	29.805	18.0587	29.8569	17.6898	21.2364	38.519	31.3588	-492.38	-455.525	-450.921	-341.496	-383.559	-358.033	-671.19	-811.974	-948.14	48.0826	211.004	44.3601	108.554	249.449	110.417	750.727	805.192
1	124.095	13.6149	88.2929	81.607	82.6094	0.385581	1.8912	0.44782	1.44874	3.57783	0.26284	18.7601	20.7068	17.8057	-94.9579	-103.484	-97.2869	-39.991	-53.8875	-49.8013	-115.348	-120.563	-119.344	81.501	88.1735	84.0263	56.4464	58.9929	56.5144	90.0622	94.21	94.7327	-1519.87	-1558.97	-1555.66	-656.411	-811.69	-818.007	-1746.22	-1916.74	-1933.46	10.5374	27.9088	15.4886	8.81556	37.4182	4.00513	243.525	189.697
0	140.515	21.7224	97.7394	91.1521	85.2933	14.653	21.4272	14.9679	37.4366	52.8162	47.1137	38.8512	64.274	60.5277	-53.3791	-65.9374	-59.476	-61.6984	-94.7202	-91.5891	-57.6448	-101.716	-86.1768	21.4477	26.8434	23.5133	35.096	45.9388	36.6945	4.95834	17.9755	1.46618	-553.231	-639.475	-585.137	-451.309	-715.801	-521.339	-32.3039	-301.567	-75.7019	248.143	299.723	311.917	645.255	786.91	820.494	765.8	1110.35
0	160.214	34.9377	138.067	127.657	137.01	8.71724	7.43434	7.69854	30.6026	23.6043	22.9764	41.2213	56.2475	41.3664	-36.3782	-28.8689	-31.7174	-71.363	-80.3177	-64.784	-72.8588	-113.939	-74.1113	14.9337	18.4189	14.4508	32.7163	31.5243	32.3882	23.4637	27.8998	25.8703	-496.196	-467.448	-455.318	-982.652	-965.11	-934.412	-687.779	-976.272	-722.089	143.116	102.132	122.134	617.889	388.078	508.885	869.946	1013.23
0	188.088	22.8472	117.617	117.696	111.951	11.905	11.0805	12.585	25.691	15.7892	28.6979	33.6337	23.7467	32.548	-53.4211	-53.6184	-52.2768	-102.441	-93.6426	-121.819	-112.907	-110.902	-125.235	26.9353	29.3418	29.0443	54.9536	53.6464	62.5821	43.9505	55.608	59.6317	-574.858	-608.934	-536.347	-1388.66	-1425.97	-1642.28	-1109.15	-1437.33	-1456.11	161.774	132.768	167.112	374.734	159.566	382.292	575.473	281.862
1	153.061	20.7258	85.3203	91.3134	81.9902	7.08384	7.49301	7.14098	13.7338	13.2017	14.3531	15.8474	20.6444	18.0118	-48.812	-45.2408	-50.2158	-52.1305	-47.8408	-54.5958	-47.9348	-54.926	-48.6567	44.7993	42.7762	47.5481	42.5818	39.4301	42.97	19.042	21.1905	21.0316	-691.011	-571.326	-702.192	-545.545	-470.71	-564.227	-302.456	-597.259	-425.963	99.6262	111.016	105.123	180.097	170.924	191.798	404.914	271.477
1	159.151	18.9973	103.655	115.373	109.147	6.36509	20.5119	8.43249	15.0548	21.2624	12.4472	42.4076	48.7176	48.8313	-37.9181	-39.7635	-44.4361	-27.4485	-29.1331	-26.8725	-63.188	-83.1485	-74.3811	23.2788	34.6924	28.2564	19.4984	16.1438	19.9617	15.0754	28.7334	17.9916	-507.136	-604.965	-578.394	-114.646	-223.993	-154.729	-172.435	-469.546	-290.82	97.2217	239.083	131.016	302.176	376.655	276.194	733.379	794.007
0	147.059	14.8058	89.986	88.8806	113.287	5.47429	7.99953	5.77002	7.73057	11.0634	8.07781	38.3693	36.3443	47.022	-19.4551	-22.7499	-18.0131	-9.38451	-17.6119	-13.1347	-62.6488	-68.3258	-70.116	23.3757	28.4206	25.4837	14.7824	17.8446	21.2571	13.6651	13.6645	16.0605	-258.797	-235.384	-208.422	-117.963	-174.238	-193.382	-193.413	-318.079	-211.58	70.6195	119.822	75.5872	126.289	132.248	116.598	634.54	580.123
1	148.331	29.2296	95.6456	92.7345	101.587	6.50665	6.44933	6.07706	55.0085	50.8035	48.356	65.9833	73.8075	63.8501	-29.7902	-25.8208	-27.1443	-86.5701	-80.6793	-77.2711	-106.486	-124.474	-109.147	19.0441	18.2853	17.9115	29.8368	26.0268	25.7998	16.9164	24.9161	19.4633	-372.544	-267.166	-288.053	-207.946	-328.105	-259.752	-226.135	-477.607	-334.854	96.6698	100.286	105.917	1049.96	859.158	899.854	1306.72	1291.35
1	155.844	22.9419	94.5491	104.068	87.8264	11.8073	11.8561	10.547	47.3769	37.4368	43.7625	53.6477	64.8167	63.3542	-63.8936	-53.7962	-60.4809	-73.0643	-56.7556	-65.8801	-86.8022	-113.389	-101.023	63.6582	57.7158	60.4827	55.7659	40.8782	45.9728	15.901	24.4314	21.2246	-869.774	-682.082	-821.572	-347.103	-331.379	-315.94	-339.208	-768.297	-467.584	228.729	196.788	197.13	834.607	630.884	767.729	1316.43	1311.46
1	184.615	30.1532	105.433	104.572	105.383	13.2316	15.0645	19.5934	12.5898	20.6095	16.7165	62.847	89.4627	63.0088	-60.7619	-53.6693	-90.0592	-8.94355	-25.1375	-28.8409	-132.951	-171.134	-133.351	65.5649	55.9982	84.4371	31.0412	32.701	57.9465	69.3483	85.8386	83.2499	-659.88	-619.765	-999.897	-93.1801	-427.66	-214.895	-1381.13	-1742.13	-1668.03	116.505	174.408	161.171	71.6107	244.567	103.605	860.16	898.522
0	188.679	25.8631	109.034	178.206	112.051	8.04107	19.9938	8.93587	11.7118	26.7655	11.9619	37.535	47.8674	40.3553	-34.3457	-37.2285	-34.5977	-25.3165	-33.9723	-22.9334	-102.869	-108.553	-110.683	30.7967	34.7687	27.4409	35.6943	44.8692	40.8696	54.9064	54.4038	56.4899	-422.004	-340.468	-416.741	-267.315	-415.36	-239.723	-1012.42	-785.33	-1142.49	85.3452	225.425	102.317	143.552	366.512	154.742	633.853	613.887
0	161.725	34.8093	127.75	121.323	121.813	2.99765	6.26113	2.92837	15.283	17.1096	18.8575	49.1408	52.7974	46.7304	-14.7934	-15.8587	-15.3892	-20.4356	-15.3938	-13.0335	-116.359	-110.82	-108.784	30.3898	35.3572	31.3923	22.1621	12.2344	24.4812	27.6917	33.9338	33.8068	-363.536	-305.52	-374.227	-139.171	-133.982	-155.943	-808.229	-1098.87	-928.323	7.69816	66.4797	16.7721	164.068	296.864	229.116	1152.18	884.375
0	171.92	21.7224	91.2935	85.9542	90.9411	3.91199	4.20508	1.84152	30.4688	22.1307	23.2831	64.915	62.4871	57.7227	-75.4438	-72.1303	-79.437	-115.35	-109.102	-119.232	-131.951	-138.831	-137.622	56.3078	58.9314	63.8604	74.2604	78.9094	86.5449	49.5539	60.0376	58.7356	-1270.13	-1239.96	-1375.18	-1278.95	-1357.04	-1552.73	-739.056	-986.215	-939.925	42.9571	36.6827	37.4434	453.118	278.374	365.483	1021.68	851.24
1	138.249	8.19473	117.156	117.659	117.996	4.44138	6.40595	5.1069	7.34789	7.65215	7.29346	37.229	41.2325	39.3197	-58.0263	-71.0167	-63.4018	-82.8154	-82.9295	-93.5237	-135.005	-146.431	-151.549	57.5134	64.1181	64.0075	83.0536	82.721	88.4262	66.7089	72.4573	70.8977	-1109.87	-1205.65	-1206.25	-1576.57	-1500.14	-1665.27	-1465.67	-1778.94	-1691.88	43.7882	43.4784	56.1221	154.456	111.457	168.967	756.214	770.533
0	185.185	17.1311	103.897	119.283	104.526	6.72334	12.804	12.5749	11.2239	11.591	16.7689	21.3995	15.9049	22.9941	-58.4448	-58.4923	-67.3316	-57.5944	-55.3781	-67.6944	-61.3134	-52.9524	-72.7109	64.0064	67.8891	71.486	66.0284	66.0455	73.4654	54.6	57.6544	74.4837	-898.464	-771.574	-918.846	-797.024	-740.057	-867.344	-616.55	-560.439	-777.768	65.1211	146.714	134.493	138.453	124.049	208.664	329.04	215.38
1	186.916	34.5935	132.26	116.338	129.104	9.53091	13.0171	11.065	8.44208	15.1539	13.6089	59.5735	76.7834	93.6711	-45.9859	-46.1068	-49.9235	-19.2536	-26.4217	-25.9261	-94.8077	-112.788	-151.893	40.6182	42.9991	45.415	25.7683	40.6971	35.7704	24.8553	17.7235	31.8401	-643.199	-654.927	-686.367	-162.537	-321.23	-202.381	-392.277	-564.558	-693.82	126.657	156.735	146.536	95.9793	166.34	180.8	1105.1	1043.09
0	157.48	22.9368	95.9496	96.9149	96.9907	7.79537	8.52564	8.40967	11.7888	12.0593	11.9852	33.0339	29.4146	36.5711	-49.7526	-47.4361	-49.5338	-42.7194	-47.3566	-43.6984	-71.6484	-88.8026	-82.0829	30.818	35.6113	31.1905	29.9801	34.6693	32.3025	44.7113	61.4369	53.4637	-623.875	-623.956	-621.154	-579.689	-667.6	-606.248	-866.637	-1370.76	-1050.32	83.0431	87.6951	91.6079	148.576	138.177	151.412	426.297	319.343
1	161.29	28.5314	119.74	127.357	128.008	16.1867	16.0611	19.2591	31.028	25.2749	31.1234	30.528	31.4009	31.1878	-71.5063	-67.5655	-82.7437	-88.515	-75.3248	-102.389	-96.8718	-79.6771	-113.333	71.3223	83.5387	86.7636	72.1354	80.46	78.4295	27.3679	49.4325	35.1263	-1134.8	-1000.08	-1219.44	-993.367	-931.4	-1191.44	-755.15	-826.927	-1109.5	225.475	314.757	274.874	482.163	396.378	488.825	670.799	496.961
0	154.639	18.328	105.053	104.074	107.058	24.0961	24.4016	25.3127	30.9914	30.2338	32.6202	30.1695	28.1859	32.7811	-43.976	-42.523	-45.4181	-66.8029	-68.0881	-68.9961	-76.1857	-69.3617	-79.2107	34.522	35.5083	38.2198	43.1267	43.1145	43.3254	61.9655	62.4019	65.5658	-580.132	-482.745	-585.482	-854.296	-841.064	-879.323	-1158.65	-1232.32	-1301.28	323.101	389.391	329.183	439.404	408.59	444.33	456.987	357.835
0	166.667	31.2543	108.809	120.105	114.871	3.96982	8.35641	2.97039	2.42378	5.66414	7.86349	20.6837	25.5119	27.6754	-42.7311	-54.9086	-35.7629	-16.3663	-29.7134	-7.08548	-38.9333	-51.9721	-60.0702	37.4934	48.011	28.5725	24.837	32.8445	25.3487	21.487	22.3991	23.9423	-808.121	-948.087	-651.539	-325.035	-676.097	-56.7135	-147.553	-405.417	-235.459	54.7107	88.5247	50.5194	10.7163	59.6842	73.7511	413.815	288.807
0	186.047	28.1286	129.779	114.402	116.06	11.3341	10.8331	13.6708	17.4228	12.2132	17.5237	17.1859	12.3891	20.4721	-90.3166	-86.5916	-98.4814	-70.9438	-70.6934	-74.7118	-58.435	-72.2883	-86.6482	54.8564	55.0216	52.965	64.1035	70.2129	63.7129	49.3715	59.2358	51.508	-1598.69	-1447.75	-1653.96	-1585.95	-1574.06	-1643.5	-1045.84	-1259.51	-1286.02	270.558	153.641	165.519	278.368	82.801	188.45	300.451	141.352
0	144.578	13.9149	138.724	129.613	140.478	16.8002	22.2692	38.1689	74.1083	53.4	67.8064	92.7301	104.275	99.6811	-51.3144	-45.0109	-55.187	-124.904	-85.1728	-117.734	-84.6405	-98.8655	-83.6132	22.3916	14.1009	18.9458	32.2591	22.4394	36.9355	21.7949	26.8321	31.0908	-622.943	-442.236	-572.277	-967.819	-787.798	-1101.17	-775.587	-1059.73	-1128.3	264.204	285.342	418.835	1266.99	877.081	1038.31	1606.16	1774.76
0	177.515	25.7207	112.245	117.531	106.777	4.14039	8.1542	11.5127	17.7976	11.9701	15.0891	41.0616	34.4276	36.4292	-100.483	-96.0427	-124.385	-135.876	-110.852	-146.862	-134.455	-136.258	-148.264	67.1415	71.798	80.4883	86.6792	82.9914	101.806	66.5135	68.6608	85.0705	-1825.73	-1777.25	-2114.96	-2155.13	-1937.26	-2446.26	-1645.36	-1673.17	-1967.5	88.2155	82.4542	133.383	250.283	125.508	172.847	599.916	509.5
0	155.039	20.6576	96.4895	95.5679	88.2546	14.0616	16.174	15.9153	35.1655	36.082	48.809	72.1302	67.3765	95.1013	-28.1138	-62.0162	-50.6677	-100.916	-124.663	-147.728	-139.474	-119.145	-156.357	42.1081	51.5885	52.055	69.2351	71.044	102.511	60.7924	65.7425	76.0695	-608.264	-778.501	-792.209	-970.584	-1322.41	-1594.97	-672.043	-1092.9	-964.006	195.6	216.158	219.482	725.545	597.396	759.245	1496.33	1061.76
0	194.805	17.8167	115.457	98.007	105.463	8.10164	8.54437	6.76562	29.1431	7.71672	4.6498	70.8186	47.7565	48.3512	-90.3543	-106.669	-128.172	-178.453	-177.847	-228.801	-197.329	-213.672	-216.053	61.0845	66.3179	79.2051	102.105	121.26	148.436	89.0807	122.166	120.981	-1365	-1639.52	-2015.62	-2403.79	-2633.38	-3555.53	-1861.05	-2717.65	-2709.39	159.229	77.2825	96.4975	582.629	66.9002	162.476	1431.97	556.054
1	172.911	9.00356	106.985	109.466	128.705	27.2545	33.0144	28.5575	32.2163	31.8038	22.2447	52.0399	57.5093	58.9015	-89.5123	-85.6343	-77.0898	-124.372	-102.135	-112.314	-76.27	-92.8748	-81.1123	57.7047	73.6728	65.7981	40.5444	54.5678	54.0919	30.7624	37.6203	38.0951	-1109.14	-1075.11	-1052	-1052.87	-963.727	-1191.94	-629.505	-805.585	-792.736	399.952	452.107	386.385	756.353	583.842	501.521	923.442	824.704
0	185.759	39.0336	144.944	144.895	146.522	20.7821	20.8155	18.307	28.2874	15.9812	23.351	46.2834	39.4813	36.4195	-49.4236	-58.8762	-44.8972	-147.995	-146.229	-131.862	-193.281	-196.007	-182.674	27.4573	36.726	29.5726	66.267	78.8811	55.4167	59.013	79.4237	56.657	-928.762	-1195.11	-906.684	-2031.17	-2532.34	-2031.77	-1871.07	-2467.12	-2089.91	300.942	195.387	160.117	626.597	115.398	533.633	1251.44	598.985
0	120.482	15.4903	104.547	102.159	105.648	12.968	14.393	13.4212	21.3177	26.3638	23.2166	32.3152	41.2403	38.7402	-59.0548	-63.0484	-69.1909	-117.361	-119.584	-133.882	-134.13	-154.766	-163.937	39.8137	43.5114	51.649	91.6594	86.2968	102.235	99.1828	97.913	113.832	-923.398	-932.658	-1099.09	-1732.77	-1644.94	-1967.95	-1882.48	-1962.58	-2263.23	178.611	217.875	196.262	411.734	474.377	464.268	557.012	649.085
0	166.667	19.3313	95.8767	88.2847	83.4821	9.24185	3.70549	3.57373	26.4938	6.80295	7.6418	39.5072	29.2703	24.3141	-128.128	-138.419	-157.756	-161.876	-151.987	-172.64	-61.9051	-85.1428	-83.6451	85.3838	98.7386	113.861	104.715	113.597	141.285	62.2306	71.5024	84.515	-1718.15	-1880.12	-2212.61	-1982.03	-2145.11	-2551.88	-766.359	-967.254	-1160.7	176.598	81.8123	110.127	415.153	37.3187	141.169	640.83	251.237
1	116.279	4.25216	104.433	117.736	111.112	6.82434	6.08848	11.065	21.6109	26.9446	23.114	49.269	58.5607	43.5432	-28.9924	-21.3327	-49.9235	-41.5859	-46.309	-69.7523	-86.3345	-93.2914	-100.266	21.7097	18.5483	45.415	23.5235	21.7688	48.287	26.463	26.1952	44.1405	-442.026	-359.493	-686.367	-313.927	-297.86	-797.218	-542.116	-576.219	-920.611	75.9857	56.7306	146.536	386.427	399.7	371.788	909.44	934.424
1	168.067	16.7585	111.122	106.145	110.558	21.4637	25.4648	25.9777	30.3971	27.3345	29.6684	37.3062	42.3754	28.5643	-73.7033	-74.6294	-89.5317	-93.4004	-86.5399	-108.224	-95.6511	-132.66	-102.698	39.5871	42.4017	51.394	66.4353	68.2967	82.2942	44.3291	48.4398	58.0216	-938.777	-1050.12	-1177.64	-1327.24	-1598.98	-1702.46	-681.764	-1120.57	-1025.05	329.622	311.193	370.769	499.152	325.97	435.471	866.96	831.124
0	156.25	21.0419	93.3404	91.4982	94.4603	17.6907	19.0162	20.9472	18.7962	21.9546	18.695	23.5546	29.4191	22.8753	-69.02	-62.5306	-79.3662	-48.1684	-53.4405	-56.202	-93.2982	-84.7635	-93.274	35.1849	31.0944	40.5932	43.2823	36.3696	47.2571	50.9639	51.9655	54.8484	-758.609	-655.393	-854.796	-485.435	-522.861	-588.784	-590.616	-787.311	-679.373	290.325	256.527	315.848	296.195	295.77	261.695	566.858	433.56
0	169.492	35.9275	114.898	120.711	111.687	15.0744	13.0629	18.4345	43.8515	31.4718	49.7248	56.7148	44.7149	55.6485	-76.5456	-72.9844	-102.103	-170.298	-170.361	-201.712	-124.495	-129.716	-139.638	40.2514	46.4546	57.2917	72.5882	81.1838	93.2212	55.389	68.6429	69.9913	-928.486	-1011.8	-1280.16	-1774.33	-2114.02	-2277.81	-1115.63	-1488.7	-1467.69	241.411	143.597	305.522	715.381	400.372	784.315	911.034	547.678
1	157.068	22.5436	95.2233	95.5865	100.327	21.5795	23.3741	21.0282	40.0697	41.3701	49.124	42.1571	44.6151	46.257	-48.4922	-49.1859	-45.9814	-72.7115	-83.7502	-88.9982	-81.7613	-97.3012	-88.956	22.098	24.5284	20.5968	60.8296	62.6216	62.729	64.0892	67.7372	58.9278	-474.284	-481.871	-426.517	-1026.74	-1173.37	-1178.37	-1072.24	-1263.02	-1055.33	281.507	294.326	277.597	548.964	531.398	711.125	605.537	605.416
0	173.41	26.57	113.839	108.574	108.789	7.74521	8.20951	6.977	22.6176	35.109	28.807	41.3555	69.9446	53.712	-35.4599	-30.2902	-41.9404	-49.2917	-52.7429	-55.7041	-110.457	-152.798	-129.26	34.1962	36.1339	41.7234	50.9283	48.5031	59.4911	49.8936	55.8857	55.2597	-579.7	-603.51	-729.504	-731.667	-712.634	-918.122	-698.751	-1069.98	-875.693	112.683	66.3546	106.283	417.491	438.919	456.131	1024.34	1304.78
0	161.508	32.9552	138.789	124.655	133.667	20.3432	24.3159	22.5567	28.2095	32.2217	26.3353	40.1536	47.4371	37.5632	-58.8729	-44.5471	-68.8114	-105.629	-104.692	-113.506	-134.871	-161.407	-145.736	28.901	29.7797	35.5909	75.9501	79.5394	90.3572	76.2719	84.042	90.4764	-782.042	-757.762	-992.981	-2160.73	-2135.9	-2454.46	-1991.6	-2192.2	-2337.68	198.329	205.689	231.398	472.815	392.576	432.341	807.474	854.991
0	170.94	16.6943	129.842	125.183	123.883	30.5457	30.7525	29.6288	56.5043	61.665	46.5757	67.3793	96.2788	67.0143	-115.535	-124.65	-140.25	-282.11	-307.939	-310.739	-252.46	-304.141	-273.835	71.3318	77.8649	95.3791	106.94	127.321	135.762	84.503	103.332	106.509	-2059.31	-2197.85	-2571.44	-3501.86	-3932.99	-4165.78	-2793.68	-3372.66	-3271.31	480.01	431.113	425.26	1320.56	1280.09	1053.54	1537.38	1741.92
0	168.067	30.0265	124.174	127.775	122.587	13.0606	17.5362	15.197	14.382	14.0593	19.9249	20.5749	17.8396	25.142	-32.0025	-18.7287	-39.3107	-51.4937	-54.7068	-72.1984	-69.8539	-72.6889	-86.8619	31.7608	23.151	34.5817	43.5618	44.9989	53.3185	45.987	51.3998	55.2575	-359.914	-298.611	-411.038	-701.081	-738.346	-971.492	-893.771	-1039.87	-1113.1	215.535	271.803	264.967	364.857	261.354	472.569	460.961	246.557
0	162.602	20.3573	114.404	120.839	110.37	6.24466	9.43959	12.0206	8.0021	11.1598	21.3523	18.2894	30.8458	40.0389	-45.549	-46.0336	-56.1898	-33.7533	-34.3416	-80.4439	-76.0931	-95.7505	-104.891	28.1345	28.8465	48.3962	47.63	36.2842	60.6553	58.726	56.8395	54.9267	-804.385	-819.609	-829.171	-760.029	-713.286	-1084.74	-959.024	-1304.45	-1130.26	65.81	83.1074	167.729	91.0619	93.876	321.159	297.437	475.365
1	136.364	15.4216	105.416	107.028	105.737	5.15202	8.58233	4.97038	11.6412	12.317	11.5499	19.9414	21.4239	22.606	-57.49	-73.3473	-63.4062	-120.997	-136.328	-123.333	-82.8045	-110.132	-98.4551	42.7239	68.3888	47.1276	71.0947	92.325	65.6729	47.8983	58.0897	52.5493	-1056.13	-1422.95	-1123.51	-2024.95	-2613.31	-2063.26	-1074.98	-1833.54	-1332.07	24.0361	52.9455	31.6718	107.609	85.7498	100.328	239.868	206.166
0	128.342	9.62769	76.4419	87.0457	85.6875	7.16515	6.82846	11.2521	76.1766	51.311	58.2535	24.6448	22.2533	27.6741	-60.1225	-52.4313	-63.9906	-127.731	-103.46	-114.008	-41.2952	-52.3922	-48.4495	47.289	48.1529	49.131	49.5881	40.9047	54.5406	14.3361	20.027	17.187	-756.688	-690.329	-763.433	-635.855	-620.297	-712.932	-197.237	-356.103	-262.348	93.1643	90.6282	141.348	938.888	672.25	696.814	375.463	414.259
0	182.927	27.2049	130.465	126.008	110.37	33.8269	32.0864	12.0206	57.4137	46.073	21.3523	62.2196	52.6232	40.0389	-73.0346	-53.7143	-56.1898	-114.258	-98.0682	-80.4439	-105.684	-107.454	-104.891	36.3474	27.9811	48.3962	33.418	44.7629	60.6553	36.7527	49.7789	54.9267	-524.618	-396.238	-829.171	-876.903	-773.393	-1084.74	-1136.14	-1421.59	-1130.26	473.236	639.919	167.729	851.725	731.406	321.159	1005.23	715.419
0	153.453	10.0023	104.761	101.935	104.391	13.8331	12.9705	13.0978	20.7726	14.188	17.2677	27.8014	18.4525	20.6364	-55.5128	-48.3238	-60.8962	-68.4619	-64.6521	-78.2633	-93.018	-66.5285	-87.1385	45.1003	42.8188	55.3039	64.4918	60.2718	75.5185	58.7965	55.564	70.1127	-907.032	-731.667	-952.588	-993.235	-921.194	-1167.23	-900.921	-998.812	-1134.65	145.069	151.718	150.695	243.279	176.515	208.395	628.881	253.017
0	116.959	19.5709	122.779	122.575	127.191	9.19505	10.1315	9.71857	16.6734	15.8304	19.5797	24.8804	23.8775	25.6883	-37.4918	-22.209	-39.075	-55.7254	-47.607	-62.3774	-64.6134	-62.1156	-68.9809	24.1235	20.2263	26.9178	22.6604	16.0648	22.7118	35.6518	32.7075	36.9146	-437.241	-203.69	-448.084	-617.006	-518.167	-676.192	-941.856	-864.764	-1012.08	110.413	113.084	105.611	241.202	215.204	286.195	411.03	390.808
1	146.699	21.0375	110.441	103.094	112.415	5.85871	9.61305	7.02968	5.56109	7.26086	6.7044	12.0058	9.54079	11.2074	-40.6785	-45.7161	-50.4186	-35.7568	-43.055	-47.0411	-39.5332	-41.95	-49.9342	36.2492	44.6698	40.8914	37.0566	44.2268	42.7779	36.3656	38.2667	43.1553	-547.255	-588.792	-656.412	-430.645	-499.971	-572.575	-360.368	-418.801	-528.44	91.638	114.706	114.373	101.562	118.044	122.709	212.239	141.335
0	147.783	25.3793	123.307	122.982	112.482	18.6372	18.7739	20.6889	24.4599	21.8799	26.2752	28.643	27.0913	30.2042	-71.8235	-65.1242	-83.0327	-95.0746	-90.8622	-111.691	-143.753	-130.406	-171.94	67.3921	76.6546	76.2854	89.7771	91.2777	102.534	92.2543	95.7195	115.076	-1058.16	-1017.31	-1193.05	-1259.54	-1156.27	-1520.09	-1445.05	-1313.24	-1944.44	276.554	279.187	300.142	380.86	346.794	391.486	609.724	535.379
0	151.899	33.1084	112.766	114.334	111.618	10.3298	6.82914	10.466	17.5415	18.3082	20.6626	34.0053	38.0018	38.6624	-56.4183	-44.8668	-55.0973	-72.4981	-75.1827	-78.8485	-99.8303	-118.839	-111.433	44.2315	41.5195	45.2839	44.185	40.4915	49.0946	51.6701	68.7908	65.0199	-839.464	-773.086	-819.058	-881.172	-1024.02	-982.37	-1195.06	-1642.52	-1517.57	110.968	93.5547	137.064	247.423	252.497	298.671	512.909	500.342
1	165.746	18.6457	107.23	108.404	101.499	0.724277	15.2131	8.24902	24.5499	23.3205	23.114	24.857	28.3401	29.3968	-19.4319	-22.0451	-13.9939	-66.4341	-63.9209	-69.7523	-52.8239	-63.1798	-71.4752	53.9675	34.5077	48.6637	43.9126	44.9819	48.287	36.3379	52.1167	56.8608	-152.899	-371.203	-44.2943	-704.884	-778.537	-797.218	-251.218	-504.684	-463.042	40.7292	43.2401	75.3953	399.507	342.979	371.788	566.06	522.932
1	131.869	0.834293	106.948	99.978	102.633	5.23351	8.93486	7.03149	15.4299	16.8087	18.0231	28.3817	28.5021	31.1853	-16.8463	-17.2986	-15.8708	-43.444	-49.9743	-55.4332	-81.1556	-108.695	-97.2631	14.7113	16.7109	19.1324	29.8641	27.5513	35.9559	51.8355	55.6647	61.138	-194.949	-185.04	-212.107	-487.861	-467.212	-610.356	-1110.36	-1236.57	-1249.06	43.9143	61.23	77.3646	163.79	228.89	242.936	405.548	446.51
0	159.151	11.8682	121.909	135.865	116.61	3.16915	16.4007	3.72431	10.1602	16.2008	27.1042	37.7184	38.8802	43.0002	-22.6837	-19.8031	-22.0512	-16.9538	-18.9486	-23.6457	-50.7314	-61.1308	-86.2109	37.0502	33.5755	26.8669	15.384	14.8154	31.2701	27.6861	31.6507	48.9506	-242.583	-296.316	-229.863	-36.3749	-232.644	-269.056	-187.865	-507.467	-838.888	62.3799	227.049	35.8926	168.472	317.203	375.8	692.016	464.199
0	151.899	18.1091	95.1413	93.9393	91.11	12.7481	12.8445	12.654	12.4482	14.125	11.6975	101.643	117.814	106.984	-31.3899	-35.9984	-34.8807	-36.4726	-23.2475	-48.6013	-131.816	-148.304	-144.485	30.8071	31.1655	38.1095	25.5719	20.8787	37.7195	25.4175	26.7053	37.2572	-460.266	-591.403	-535.809	-278.328	-188.957	-459.182	-284.983	-556.738	-482.495	131.342	121.222	128.688	201.891	118.582	160.436	1544.09	1483.67
0	189.873	23.1321	80.7813	101.764	83.172	11.9323	199.341	29.6782	19.2846	11.0855	21.4717	46.2669	43.3568	57.2723	-100.751	-202.662	-160.766	-186.36	-194.845	-222.797	-93.2303	-82.6399	-116.61	131.583	205.319	172.523	171.237	173.327	196.647	19.7044	22.1637	24.2068	-2344.59	-783.929	-2973.6	-3779.1	-3632.34	-4137.46	-228.084	-484.261	-398.444	108.017	918.096	203.852	197.126	124.493	209.914	1111.01	675.236
0	143.885	29.6683	108.072	117.294	111.817	3.5519	17.6093	1.85356	2.30179	6.44923	1.85491	9.49927	5.53423	9.49891	-44.5652	-41.5587	-46.2376	-55.5772	-50.1434	-58.3417	-61.06	-54.1789	-64.0066	56.9985	51.9306	55.0814	59.928	53.3667	59.5536	45.2154	37.4246	45.5874	-706.91	-596.254	-692.414	-774.128	-689.945	-775.308	-688.056	-667.525	-731.589	32.3774	139.565	19.4114	12.8904	75.1929	31.2552	102.831	68.307
0	158.311	16.7767	96.3767	88.7776	89.9319	7.96708	10.1015	9.03102	12.6089	10.0588	8.88779	16.5298	21.4209	13.6653	-77.8633	-73.0255	-83.7123	-52.9592	-59.4508	-73.1788	-61.993	-59.3809	-67.9015	73.7979	86.4249	87.1581	53.4647	45.4909	68.7685	53.7182	49.497	65.0953	-1135.74	-912.286	-1295.44	-835.351	-867.784	-1191.66	-757.901	-785.273	-1009.13	97.663	154.704	92.7443	176.245	111.47	92.2281	291.859	225.157
[truncated: 1 more columns]
